# Supplementary material for: Analysis of Clinical Profiles and Echocardiographic Cardiac Outcomes in Peripartum Cardiomyopathy (PPCM) vs. PPCM with Co-Existing Hypertensive Pregnancy Disorder (HPD-PPCM) Patients: A Systematic Review and Meta-Analysis
Source: J Clin Med. 2023 Aug 15;12(16):5303. doi: 10.3390/jcm12165303 (PMC10455411; doi:10.3390/jcm12165303)
Supplement: Supplementary file 1 [file jcm-12-05303-s001.zip]

Archive with 1 entries (1 files):
- jcm-2464521-SI.pdf
